# Supplementary material for: Validation of the Modified Helkimo Clinical Index for Diagnosing Temporomandibular Disorders in a Romanian Patient Sample
Source: Diagnostics (Basel). 2025 Sep 16;15(18):2347. doi: 10.3390/diagnostics15182347 (PMC12469251; doi:10.3390/diagnostics15182347)
Supplement: Supplementary file 1 [file diagnostics-15-02347-s001.zip]

Archive with 1 entries (1 files):
- diagnostics-3838440-supplementary.pdf
